# Supplementary material for: A CC-Type Glutaredoxins GRX480 Functions in Cadmium Tolerance by Maintaining Redox Homeostasis in Arabidopsis
Source: Int J Mol Sci. 2024 Oct 25;25(21):11455. doi: 10.3390/ijms252111455 (PMC11546484; doi:10.3390/ijms252111455)
Supplement: Supplementary file 1 [file ijms-25-11455-s001.zip]

Archive with 1 entries (1 files):
- ijms-3216983-supplementary.pdf
